# Supplementary material for: Treatment with the Bacterial Toxin CNF1 Selectively Rescues Cognitive and Brain Mitochondrial Deficits in a Female Mouse Model of Rett Syndrome Carrying a MeCP2-Null Mutation
Source: Int J Mol Sci. 2021 Jun 23;22(13):6739. doi: 10.3390/ijms22136739 (PMC8269120; doi:10.3390/ijms22136739)
Supplement: Supplementary file 1 [file ijms-22-06739-s001.zip]

Archive with 1 entries (1 files):
- ijms-1226010-SI.pdf
